# Supplementary material for: Scoping Review: Methods and Applications of Spatial Transcriptomics in Tumor Research
Source: Cancers (Basel). 2024 Sep 6;16(17):3100. doi: 10.3390/cancers16173100 (PMC11394603; doi:10.3390/cancers16173100)
Supplement: Supplementary file 1 [file cancers-16-03100-s001.zip]

Archive with 1 entries (1 files):
- cancers-3140520-supplementary.pdf
